# Supplementary material for: Cooperation between oncogenic Ras and wild-type p53 stimulates STAT non-cell autonomously to promote tumor radioresistance
Source: Commun Biol. 2021 Mar 19;4:374. doi: 10.1038/s42003-021-01898-5 (PMC7979758; doi:10.1038/s42003-021-01898-5)
Supplement: Supplementary file 4 — Supplementary Data 1 [file 42003_2021_1898_MOESM4_ESM.xlsx]

## Sheet: Fig. 1w
	+	++	+++
RasV12,3804	24	48	27.9

## Sheet: Fig. 2j
	Relative dp53 expression			Relative p21 expression
	WT	ptip		WT	ptip
	1.05002	1.74209		0.827696	2.82329
	1.0527	1.54344		0.867299	2.33234
	0.904692	1.54344		1.39303	2.33234
Average	1.00247	1.60966		1.02934	2.49599
Stdev	0.0846876	0.114691		0.315584	0.231434
Cohen's d	5.29409			6.33723

## Sheet: Fig. 2k
	Relative dp53 expression
	RasV12	ptip-/-	RasV12,ptip-/-
	0.786739	1.74209	1.35029
	0.543679	1.54344	0.955572
	0.543679	1.54344	0.955572
Average	0.624699	1.60966	1.08714
Stdev	0.140331	0.114691	0.227889
Cohen's d	2.02925

## Sheet: Fig. 2s
Eye folding grade	+++	++	+
RasV12,Ptip-/-	24	48	28
RasV12,Ptip-/-,BSkDN	36.8	37.9	25.3
RasV12,Ptip-/-,p53RNAi	2.59	46	51.3
RasV12,Ptip-/-,p53R155H	2.3	14	83.7

## Sheet: Fig. 2v
	RasV12//RasV12	RasV12//RasV12,p53OE
	53156	103593
	59286.4	66927.9
	61426.9	91752.9
	36333.3	150437
	40639	116885
	38572.3	157750
	53424.6	92329
	31137.9	80273.3
	54513.3	125402
	58226.4	83816.2
Average	48671.6	106917
SD	10902	30213.1
Cohen's d	1.92781

## Sheet: Fig. 3d
Normalized Upd expressing
	RasV12	RasV12,P53OE
	1	3.219
	1	2.2047
	1	3.1062
Normalized Upd2 expressing
	RasV12	RasV12,P53OE
	1	15.65
	1	13.303
	1	10.7288
Normalized Upd3 expressing
	RasV12	RasV12,P53OE
	1	5.9255
	1	3.666
	1	4.914
Note: RNA extracted from 15 pairs of fly eye dics at 3rd instar lava stage

## Sheet: Fig. 3e
Normalized Upd expressing
	RasV12	RasV12,Pitp-/-
	1	1.3756
	1	1.6404
	1	1.304
Normalized Upd2 expressing
	RasV12	RasV12,Pitp-/-
	1	3.7562
	1	3.4409
	1	3.3
Normalized Upd3 expressing
	RasV12	RasV12,Pitp-/-
	1	2.12262
	1	2.7087
	1	1.9755
Note: For each genotype, RNA was extracted from 15 pairs of fly eye dics at 3rd instar lava stage.

## Sheet: Fig. 3f
	Relative upd1 expression						Relative upd2 expression						Relative upd2 expression
	RasV12	RasV12,ptip-/-	RasV12,ptip-/-,p53-RNAi	RasV12,ptip-/-,p53R155H			RasV12	RasV12,ptip-/-	RasV12,ptip-/-,p53-RNAi	RasV12,ptip-/-,p53R155H			RasV12	RasV12,ptip-/-	RasV12,ptip-/-,p53-RNAi	RasV12,ptip-/-,p53R155H
	2.35097	4.95406	0.825393	0.642126			1.23013	13.8676	1.11592	1.16768			3.85573	24.2829	1.5555	1.45526
	2.54696	4.61218	1.57373	0.553107			0.888401	8.25833	1.25758	1.4384			3.6631	14.4608	1.80058	1.47667
	1.77835	2.77985	0.951122	0.529394			1.06601	7.15492	1.23077e-06	1.09774			3.99704	12.5286	1.63145	0.850283
Average	2.22542	4.11536	1.11675	0.574876		Average	1.06151	9.76028	0.791166	1.23461		Average	3.83862	17.0907	1.66251	1.26074
Stdev	0.39939	1.16915	0.400719	0.0594355		Stdev	0.170908	3.59957	0.68882	0.179924		Stdev	0.167625	6.30303	0.12546	0.355625
Cohen's d		1.6165	2.56477	3.02825		Cohen's d		2.41661	2.49172	2.36853		Cohen's d		2.1025	2.44775	2.51149

## Sheet: Fig. 3j
Genotype	RasV12	RasV12,p53OE	RasV12,p53OE, upd1RNAi, upd2∆
Sample1	63411.3	74963.4	61609.9
Sample2	68245.3	93225.1	58911.6
Sample3	62200.6	83292.8	63079
Sample4	44174.1	88799.1	56880.6
Sample5	58233.5	86203.7	59014.4
Average	59252.9	85296.8	59899.1
SD	9154.98	6832.68	2444.76
Cohen's d		3.81166	3.7171
unit	µm2
Note: eye discs were disected from late of 3rd instar lava stage.

## Sheet: Fig. 4f
	Chamber-1	Chamber-2	Chamber-3	Chamber-4	Avg of 4 chamber	Cell number^106	Avg	S.D	T.Test	Cohen's d
MCF-10A	88	91	94	90	91.6667	0.91	0.893333	0.0288675
	90	96	89	90	91.25	0.91
	84	87	82	90	86.3333	0.86
MCF-10A p53 OE (S) onto MCF-10A	104	109	110	103	107.333	1.07	1.06667	0.0450925	2.16596e-06	3.84395
	106	110	115	109	111.333	1.11
	110	99	101	107	102.333	1.02
MCF-10A HRAS p53 OE (S) onto MCF-10A	129	131	128	125	128	1.28	1.28667	0.0305505	8.47684e-05	12.8749
	128	120	129	130	126.333	1.26
	126	129	134	133	132	1.32
MCF-10A HRAS p53 OE (S)onto MCF-10A + In	110	109	118	107	111.333	1.11	1.14667	0.0635085	0.0262751	4.58258
	109	111	115	108	111.333	1.11
	112	122	126	119	122.333	1.22

[truncated: 11 more sheets: Fig. 4g, Fig. 4k, Fig. 4l, STAT -p53 inhibitor data, Fig. 4q, Fig. 5e, Fig. 5f, Fig. 5m, Fig. 5u, Supp Fig. 5c, Supp Fig. 5d]
